# Supplementary material for: Screen-Printable Silver Paste Material for Semitransparent and Flexible Metal–Semiconductor–Metal Photodetectors with Liquid-Phase Procedure
Source: Nanomaterials (Basel). 2022 Jul 15;12(14):2428. doi: 10.3390/nano12142428 (PMC9324574; doi:10.3390/nano12142428)
Supplement: Supplementary file 1 [file nanomaterials-12-02428-s001.zip]

Archive with 1 entries (1 files):
- nanomaterials-1762577-supplementary.pdf
